# Supplementary material for: Effect of the Number of Phenylcarbazole Units Adorned to the Silicon Atom for High Triplet Energy with High Charge Mobility
Source: Molecules. 2025 Jan 21;30(3):454. doi: 10.3390/molecules30030454 (PMC11820696; doi:10.3390/molecules30030454)
Supplement: Supplementary file 1 [file molecules-30-00454-s001.zip]

Archive with 1 entries (1 files):
- molecules-3429960-supplementary.pdf
